# Supplementary material for: The Oldest Representative of the Rove Beetle Tribe Pinophilini (Coleoptera: Staphylinidae: Paederinae), from Upper Cretaceous Burmese Amber
Source: Insects. 2020 Mar 10;11(3):174. doi: 10.3390/insects11030174 (PMC7142758; doi:10.3390/insects11030174)
Supplement: Supplementary file 1 [file insects-11-00174-s001.zip]

Archive with 5 entries (4 files):
- Appendix S1.nex
- __MACOSX/
- __MACOSX/._Appendix S1.nex
- Figure S2-01.jpg
- __MACOSX/._Figure S2-01.jpg
