# Supplementary material for: The Oldest Representative of the Rove Beetle Tribe Pinophilini (Coleoptera: Staphylinidae: Paederinae), from Upper Cretaceous Burmese Amber
Source: Insects. 2020 Mar 10;11(3):174. doi: 10.3390/insects11030174 (PMC7142758; doi:10.3390/insects11030174)
Supplement: Supplementary file 1 [file insects-11-00174-s001.zip › Appendix S1.nex]

#NEXUS
[written Fri Mar 06 16:10:37 CST 2020 by Mesquite  version 3.04 (build 725) at Joshs-MacBook-Pro.local/192.168.1.4]

BEGIN TAXA;
	TITLE Taxa;
	DIMENSIONS NTAX=21;
	TAXLABELS
		Pseudopsis Quedius_molochinus Ochthephilum Homaeotarsus Hyperomma Paederus Leptobium Lathrobium Medon Astenus Pinophilus Lathropinus Procirrus Neoprocirrus Oedodactylus Pseudoprocirrus Palaminus Paraprocirrus Oedichirus Stylokyrtus Cretoprocirrus_trichotos_ 
	;

END;


BEGIN CHARACTERS;
	TITLE  Character_Matrix;
	DIMENSIONS  NCHAR=57;
	FORMAT DATATYPE = STANDARD GAP = - MISSING = ? SYMBOLS = "  0 1 2 3 4 5";
	CHARSTATELABELS 
		1 'Antennae, form' /  straight geniculate, 2 'Head, ''shelf'' concealing antennal bases' /  absent present, 3 'Antennae, antennomeres 9 and 10, shape ' /  'elongated, filiform, thin ' 'elongated, egg or funnel shaped' wider_than_long, 4 'Antennomere 11, apical spiniform  pencil of setae' /  absent present, 5 'Antennomere 11, length' /  shorter_than_antennomeres_9_and_10_combined longer_than_antennomeres_9_and_10_combined, 6 'Eyes, setae between ommatidia' /  absent present, 7 'Head, labrum, submedial anterior margin, development' /  denticles_and_lobes_absent 'denticles, one pair' 'denticles, two pairs' 'lobes, one pair', 8 'Head, epistomal suture' /  present absent, 9 'Head, maxillary palpomere 3, shape' /  'elongated, regular' 'expanded, more fusiform' 'slightly expanded, vase-like', 10 'Head, maxillary palpomere 4, form' /  'parallel sided, slender' 'nipple-like' 'fusiform, elongate' securiform truncate acicular, 11 'Head, maxillary palpomere 4, cross section' /  cylindrical compressed, 12 'Head, maxillary palpomere 4, pubescence ' /  absent fine_and_dense, 13 'Head, maxillary palpomere 4, width ' /  narrower_than_palpomere_3 as_wide_or_almost_as_wide_as_palpomere_3_ wider_than_palpomere_3, 14 'Head, shape (including eyes)' /  'rectangular, elongate' transverse 'elongate, strongly tapered posteriorly' hexagonal, 15 'Head, pedunculate base' /  absent present, 16 'Head, ventral side, postocular grooves' /  absent present, 17 'Head, posterior margin, temples, shape ' /  straight rounded, 18 'Head vs. pronotum, width' /  head_narrower_or_as_wide_as_pronotum head_wider_than_pronotum, 19 'Head vs. pronotum, length' /  head_shorter_or_as_long_as_pronotum head_longer_than_pronotum, 20 'Neck, width' /  'narrow, equal or less than 1/3 of head width' 'regular, equal or less than 1/2 of head width' 'wide, more than 1/2 of head width' 'very wide, as wide as head', 21 'Pronotum, length' /  longer_than_wide__ length_and_width_subequal wider_than_long 'extremely elongated (twice as long as wide)', 22 'Pronotum, widest at' /  base apex_or_anterior_to_its_middle middle same_width_everywhere, 23 'Pronotum, postcoxal process of hypomeron, development' /  well_developed_and_sclerotised 'poorly developed, translucent, somewhat flexible', 24 'Pronotum, postcoxal process of hypomeron, punctation' /  absent 'present, sparse' 'present, dense', 25 'Mesospiracular peritremes, development ' /  small enlarged, 26 'Mesospiracular peritremes, lateral margin  ' /  separated_from_hypomeron fused_to_hypomeron__, 27 'Procoxae, cavity' /  open closed_by_mesothoracic_peritreme__, 28 'Mesothorax, elytra, elongated elytral base (waist)' /  absent present, 29 'Mesothorax, elytra, apicolateral angle, macroseta' /  absent present, 30 'Mesothorax, elytra, posterior margin' /  broadly_and_evenly_rounded 'sinuate, lobed laterally or lateromedially  ' emarginated, 31 'Mesothorax, elytra, row of setae on edge of posterior margin' /  absent present, 32 'Protibia, comb-like rows of setae' /  present absent, 33 'Protibia, comb-like rows of setae, number of fully developed rows' /  two three four more_than_four, 34 'Protibia, ctenidial depression' /  absent shallow deep, 35 'Protarsomeres 1 to 4, form' /  cylindrical_or_dorsoventrally_flattened__ protarsomeres_1_to_3_bulbous protarsomeres_1_to_4_bulbous, 36 'Protarsomere 5, ventral surface, pubescence' /  absent_or_sparse dense, 37 'Protarsus, dense pale adhesive setae underneath' /  present absent, 38 'Metatibia, apical ctenidium' /  'present on both sides and separated, inner comb long and outer  short and with few tines' 'present on both sides and connected or nearly connected to each other; inner comb  moderately shorter than outer and with numerous tines' present_on_one_side_only, 39 'Metatibia, width' /  same_along_whole_length apically_expanded, 40 'Metatarsomere 1, length ' /  equal_to_or_longer_than_metatarsomere_2_ shorter_than_metatarsomere_2, 41 'Metatarsomere 4, apical portion, length ' /  not_or_slightly_extending_beneath_metatarsomere_5 extending_beneath_metatarsomere_5, 42 'Intersegmental membrane, pattern of sclerites' /  'regular, brick-wall, sclerites hexagonal, rectangular or quadrangular ' 'irregular, sclerites rounded' 'irregular, sclerites different shape', 43 'Intersegmental membrane, sclerites, degree of sclerotisation' /  'weakly sclerotised, stronger only on sclerite edges' entire_sclerites_strongly_sclerotised, 44 'Abdominal intersegmental membrane,  windows' /  absent present, 45 'Abdominal segments III-VI, integument, imbricate macrosculpture' /  absent present, 46 'Abdominal segment III, paratergites' /  two_pairs one_pair paratergal_carina_present, 47 'Abdominal segments IV-VI, paratergites' /  two_pairs one_pair absent, 48 'Abdominal segment VII, paratergites' /  'present, two pairs' absent, 49 Abdominal_terga_and_sterna_IV_to_VI /  separated fused, 50 Abdominal_tergum_and_sternum_VII /  separated 'fused basally, with incision apically' 'fused, without incision', 51 'Tergum IX, lateroapical process, form' /  'curved, platelike lobe' elongate_and__tapered_prong__, 52 'Tergum IX, lateroapical process' /  attached_to_base_of_IX separated_from_base_of__IX__, 53 'Tergum IX, lateroapical process, apex' /  straight ventrally_curved, 54 Terga_IX_and_X /  separated fused, 55 'Sternum III, posteriorly directed sublateral carina' /  absent present, 56 'Abdomen, sternite IV, anteromedian gland' /  absent present, 57 'Male, aedeagus, well-developed parameres' /  absent present ; 
	MATRIX
	Pseudopsis                 01200000200001000003220000000001-000000102000110000000001
	Quedius_molochinus         00100031000010001003201-00000111-0000-0001000000000000001
	Ochthephilum               111000112100100010020200000101001000100000000000001000010
	Homaeotarsus               111000012100100011020200000101001000100000000000001100010
	Hyperomma                  011000012000100010020200100100002000000000000000001000011
	Paederus                   011000011401100010010100000101001000000010000000001000011
	Leptobium                  011000211401100010020200101101103100000000000000001100011
	Lathrobium                 011000012500000010010300000101002200001100000000001000000
	Medon                      012001111500000000011100000100000100020000000000000000000
	Astenus                    011000111500000011100100000101000100020010000000000000000
	Pinophilus                 01000011231121000001{0 1}100111101103200011010100000000000101
	Lathropinus                010000112311210000010100111101103200011010100000000000101
	Procirrus                  010000212211221010003102111102103120011010100221101010101
	Neoprocirrus               01001021221123010101010211110210302001101010022110101010?
	Oedodactylus               011000312311210000011101111102103110011010100121101011100
	Pseudoprocirrus            010000312311210010010102111102103110011010100121100010101
	Palaminus                  0110001123112100{0 1}0002100111112003021011010111221121100101
	Paraprocirrus              01001011221122001000310211110200312001101010022110101010?
	Oedichirus                 0101002123112100{0 1}0000102111102003021011010110221111010101
	Stylokyrtus                01100031231121001001010?111102101020011010100221101?1?10?
	Cretoprocirrus_trichotos_  010100312311210?1001010????10210?00002000???022110????1??

;

END;
BEGIN ASSUMPTIONS;
	TYPESET * UNTITLED   =  unord:  1 -  57;

END;

BEGIN MESQUITECHARMODELS;
	ProbModelSet * UNTITLED   =  'Mk1 (est.)':  1 -  57;
END;

BEGIN NOTES;

	TEXT   TAXON = 2 CHARACTER = 7 TEXT = or_0;

	TEXT   TAXON = 1 CHARACTER = 20 TEXT = no_neck;

	TEXT   TAXON = 7 CHARACTER = 27 TEXT = 'according to Herman''s comment (2010)';

	TEXT   TAXON = 4 CHARACTER = 31 TEXT = maybe_1;

	SU  C = 51 N = color I = 4;

	SU  C = 52 N = color I = 4;

	SU  C = 53 N = color I = 4;

END;

Begin MESQUITE;
		MESQUITESCRIPTVERSION 2;
		TITLE AUTO;
		tell ProjectCoordinator;
		timeSaved 1583482237791;
		getEmployee #mesquite.minimal.ManageTaxa.ManageTaxa;
		tell It;
			setID 0 3915307913401343686;
			tell It;
				setDefaultOrder  0 29 1 12 14 15 16 17 18 19 2 21 3 4 5 9 6 7 8 10 11;
				attachments ;
			endTell;
		endTell;
		getEmployee #mesquite.charMatrices.ManageCharacters.ManageCharacters;
		tell It;
			setID 0 5517566578306264148;
			tell It;
				setDefaultOrder  3 42 38 4 5 39 9 0 49 6 7 8 50 1 2 64 56 58 57 40 10 53 43 11 12 14 16 44 17 18 54 45 41 19 20 21 48 22 59 55 23 46 52 28 24 25 26 27 29 30 34 32 33 35 31 51 47;
				attachments ;
			endTell;
			mqVersion 304;
			checksumv 0 3 1227809188 null  getNumChars 57 numChars 57 getNumTaxa 21 numTaxa 21   short true   bits 2305843009213694015   states 63   sumSquaresStatesOnly 9155.0 sumSquares -1.3835058055282158E19 longCompressibleToShort false usingShortMatrix true   NumFiles 1 NumMatrices 1;
			mqVersion;
		endTell;
		getWindow;
		tell It;
			suppress;
			setResourcesState false false 100;
			setPopoutState 300;
			setExplanationSize 0;
			setAnnotationSize 0;
			setFontIncAnnot 0;
			setFontIncExp 0;
			setSize 1272 662;
			setLocation 8 23;
			setFont SanSerif;
			setFontSize 10;
			getToolPalette;
			tell It;
			endTell;
			desuppress;
		endTell;
		getEmployee  #mesquite.charMatrices.BasicDataWindowCoord.BasicDataWindowCoord;
		tell It;
			showDataWindow #5517566578306264148 #mesquite.charMatrices.BasicDataWindowMaker.BasicDataWindowMaker;
			tell It;
				getWindow;
				tell It;
					getTable;
					tell It;
						rowNamesWidth 145;
					endTell;
					setExplanationSize 30;
					setAnnotationSize 20;
					setFontIncAnnot 0;
					setFontIncExp 0;
					setSize 1172 590;
					setLocation 8 23;
					setFont SanSerif;
					setFontSize 10;
					getToolPalette;
					tell It;
						setTool mesquite.charMatrices.BasicDataWindowMaker.BasicDataWindow.ibeam;
					endTell;
					setTool mesquite.charMatrices.BasicDataWindowMaker.BasicDataWindow.ibeam;
					colorCells  #mesquite.charMatrices.ColorByState.ColorByState;
				tell It;
					setStateLimit 9;
					toggleUniformMaximum on;
				endTell;
					colorRowNames  #mesquite.charMatrices.TaxonGroupColor.TaxonGroupColor;
					colorColumnNames  #mesquite.charMatrices.ColorCells.ColorCells;
				tell It;
					setColor White;
					removeColor off;
				endTell;
					colorText  #mesquite.charMatrices.NoColor.NoColor;
					setBackground White;
					toggleShowNames off;
					toggleShowTaxonNames on;
					toggleTight off;
					toggleThinRows off;
					toggleShowChanges on;
					toggleSeparateLines off;
					toggleShowStates on;
					toggleAutoWCharNames on;
					toggleAutoTaxonNames off;
					toggleShowDefaultCharNames off;
					toggleConstrainCW on;
					toggleBirdsEye off;
					toggleShowPaleGrid off;
					toggleShowPaleCellColors off;
					toggleShowPaleExcluded off;
					togglePaleInapplicable on;
					toggleShowBoldCellText off;
					toggleAllowAutosize on;
					toggleColorsPanel off;
					toggleDiagonal on;
					setDiagonalHeight 80;
					toggleLinkedScrolling on;
					toggleScrollLinkedTables off;
					getInfoPanel;
					tell It;
						btspOpen true;
						apOpen true;
						fpOpen true;
					endTell;
					toggleInfoPanel on;
					toggleEditingNotPermitted off;
				endTell;
				showWindow;
				getWindow;
				tell It;
					forceAutosize;
				endTell;
				getEmployee #mesquite.categ.StateNamesEditor.StateNamesEditor;
				tell It;
					makeWindow;
					tell It;
						getTable;
						tell It;
							rowNamesWidth 271;
						endTell;
						setExplanationSize 30;
						setAnnotationSize 20;
						setFontIncAnnot 0;
						setFontIncExp 0;
						setSize 1172 590;
						setLocation 8 23;
						setFont SanSerif;
						setFontSize 10;
						getToolPalette;
						tell It;
							setTool mesquite.categ.StateNamesEditor.StateNamesWindow.ibeam;
						endTell;
						setActive;
						rowsAreCharacters on;
						toggleConstrainChar on;
						toggleConstrainCharNum 3;
						togglePanel off;
						toggleSummaryPanel off;
					endTell;
					showWindow;
				endTell;
				getEmployee #mesquite.categ.StateNamesStrip.StateNamesStrip;
				tell It;
					showStrip off;
				endTell;
				getEmployee #mesquite.charMatrices.AnnotPanel.AnnotPanel;
				tell It;
					togglePanel off;
				endTell;
				getEmployee #mesquite.charMatrices.CharReferenceStrip.CharReferenceStrip;
				tell It;
					showStrip off;
				endTell;
				getEmployee #mesquite.charMatrices.QuickKeySelector.QuickKeySelector;
				tell It;
					autotabOff;
				endTell;
				getEmployee #mesquite.charMatrices.SelSummaryStrip.SelSummaryStrip;
				tell It;
					showStrip off;
				endTell;
				getEmployee #mesquite.categ.SmallStateNamesEditor.SmallStateNamesEditor;
				tell It;
					panelOpen true;
				endTell;
			endTell;
		endTell;
		getEmployee  #mesquite.charMatrices.ManageCharacters.ManageCharacters;
		tell It;
			showCharacters #5517566578306264148 #mesquite.lists.CharacterList.CharacterList;
			tell It;
				setData 0;
				getWindow;
				tell It;
					newAssistant  #mesquite.lists.DefaultCharOrder.DefaultCharOrder;
					newAssistant  #mesquite.lists.CharListInclusion.CharListInclusion;
					newAssistant  #mesquite.lists.CharListPartition.CharListPartition;
					newAssistant  #mesquite.parsimony.CharListParsModels.CharListParsModels;
					setExplanationSize 30;
					setAnnotationSize 20;
					setFontIncAnnot 0;
					setFontIncExp 0;
					setSize 1172 590;
					setLocation 8 23;
					setFont SanSerif;
					setFontSize 10;
					getToolPalette;
					tell It;
					endTell;
				endTell;
				showWindow;
				getEmployee #mesquite.lists.CharListAnnotPanel.CharListAnnotPanel;
				tell It;
					togglePanel off;
				endTell;
			endTell;
		endTell;
		endTell;
end;
